# Supplementary material for: Sexual orientation is associated with 2D:4D finger length ratios in both sexes: an updated and expanded meta-analysis
Source: Front Psychol. 2025 Apr 25;16:1559158. doi: 10.3389/fpsyg.2025.1559158 (PMC12062117; doi:10.3389/fpsyg.2025.1559158)
Supplement: Supplementary file 2 [file Table_2.xlsx]

## Sheet: Effect sizes Het v Hom_MEN
Reference	Sexual Orientation comparison	Geographical location	Digit measurement (Direct vs scan/photocopy)	Published vs unpublished	ExcHetMen_Mean_R	ExcHetMen_SD_R	ExcHetMen_n_R	ExcHomMen_Mean_R	ExcHomMen_SD_R	ExcHomMen_n_R	Cohen's d_R	Hedge's g_R	Hedge's g to match Grimbos	ExcHetMen_Mean_L	ExcHetMen_SD_L	ExcHetMen_n_L	ExcHomMen_Mean_L	ExcHomMen_SD_L	ExcHomMen_n_L	Cohen's d_L	Hedge's g_L	Hedge's g to match Grimbos
Aguilar, 2023	Exclusively Straight vs gay men	2	3	1	0.9654	0.04	230	0.986	0.04	89	0.515	0.515	-0.515	0.9699	0.04	230	0.9839	0.04	89	0.35	0.35	-0.35
Hall & Schaeff, 2008	Exclusively Straight vs gay men	1	1	1	0.967	0.037	50	0.971	0.038	49	0.106657	0.106672	-0.1067	0.958	0.043	50	0.976	0.039	49	0.438503	0.438283	-0.4383
Hönekopp et al., 2006	Exclusively Straight vs gay men	2	4	1	0.969	0.028	79	0.973	0.026	95	0.148047	0.148559	-0.1486	0.965	0.034	79	0.963	0.028	95	-0.0642161	-0.0647966	0.0648
Kraemer et al., 2009	Exclusively Straight vs gay men	2	3	1	0.954	0.032	162	0.959	0.041	13	0.135957	0.152885	-0.1529	0.954	0.033	162	0.951	0.036	13	-0.0868744	-0.0903156	0.0903
Li et al., 2016	Exclusively Straight vs gay men	4	3	1	0.943	0.037	177	0.96	0.049	121	0.391555	0.402106	-0.4021	0.952	0.058	177	0.963	0.056	121	0.192953	0.192316	-0.1923
Lippa, 2003	Exclusively Straight vs gay men	1	3	1	0.937	0.031	351	0.948	0.035	461	0.332723	0.330028	-0.3261	0.948	0.035	351	0.962	0.034	461	0.405754	0.406555	-0.31
Lupu et al., 2023	Exclusively Straight vs gay men	2	3	1	0.962	0.0244	594	0.977	0.026	75	0.594938	0.61	-0.61	0.963	0.0228	520	0.974	0.0328	67	0.389435	0.455742	-0.456
Manning et al., 2007	Exclusively Straight vs gay men	3	2	1	0.984	0.049	99217	0.986	0.05	5791	0.040402	0.04077	-0.0408	0.984	0.048	99217	0.987	0.047	5791	0.0631544	0.0625712	-0.0626
Rahman & Wilson, 2003	Exclusively Straight vs gay men	2	3	1	0.97	0.03	60	0.96	0.03	60	-0.333333	-0.333333	0.3333	0.96	0.03	60	0.96	0.03	60	0	0	0
Rahman, 2005	Exclusively Straight vs gay men	2	1	1	0.96	0.02	30	0.94	0.02	31	-1	-1	1	0.96	0.03	30	0.96	0.03	31	0	0	0
Rahman & Koerting 2008	Exclusively Straight vs gay men	2	1	1	0.97	0.03	35	0.97	0.03	35	0	0	0	0.98	0.02	35	0.97	0.03	35	-0.392232	-0.392232	0.3922
Robinson & Manning, 2000	Exclusively Straight vs gay men	2	4	1	0.98	0.04	88	0.97	0.03	44	-0.282843	-0.270323	0.2703	0.98	0.04	88	0.98	0.04	44	0	0	0
Skorska et al., 2021	Exclusively Straight vs gay men	4	1	1	0.96	0.03	284	0.97	0.03	203	0.333333	0.333333	-0.3333	0.96	0.03	284	0.97	0.03	203	0.333333	0.333333	-0.3333
Vásquez-Amézquita et al., 2018	Exclusively Straight vs gay men	1	3	1	0.944	0.029	23	0.938	0.023	18	-0.229248	-0.225973	0.226
Voracek et al., 2005	Exclusively Straight vs gay men	2	3	1	0.969	0.028	79	0.973	0.026	95	0.148047	0.148559	-0.1486	0.965	0.034	79	0.963	0.028	95	-0.0642161	-0.0647966	0.0642
Williams et al., 2000	Exclusively Straight vs gay men	1	3	1	0.955	0.0386	108	0.955	0.0380419	277	0	0	0	0.952	0.0549308	108	0.959	0.0423311	271	0.142749	0.151328	-0.1513
Xu and Zheng, 2016	Exclusively Straight vs gay men	4	1	1	0.95	0.059	95	0.962	0.055	125	0.210397	0.211419	-0.2104	0.945	0.06	95	0.962	0.05	125	0.307822	0.311714	-0.3117
Xu et al., 2019	Exclusively Straight vs gay men	2	3	1	0.96	0.03	2125	0.99	0.03	25	1	1	-1	0.96	0.03	2128	0.97	0.02	24	0.392232	0.334328	-0.3343
VanderLaan (unpublished)	Exclusively Straight vs gay men	1	1	2	0.9714	0.039	72	0.9694	0.039	203	-0.0512821	-0.0512821	0.0513	0.9713	0.035	72	0.9712	0.04	203	-0.00266076	-0.00257986	0.0026
Swift-Gallant & Breedlove (unpublished)	Exclusively Straight vs gay men	1	3	2	0.959	0.0591	96	0.96	0.0537	149	0.0177102	0.0178976	-0.0177	0.954	0.0584	96	0.955	0.0515	148	0.0181626	0.0184117	-0.0184
Richards et al., 2020		1	2	1										0.979	0.041	17	1.013	0.075	14			-0.5709
Schipper (unpublished)		1	3	2	0.951	0.03	107	0.969	0.019	6			-0.608
Folkierska-Zukowska & Dragan (2024)	Exclusively Straight vs gay men	1	1	1	0.968	0.0322	290	0.974	0.0356	310	0.176769	0.176474	-0.1765	0.968	0.0308	298	0.975	0.0314	322	0.22507	0.224986	-0.225
Notes:		North America: 1	direct: 1
		UK/Europe: 2	self-report: 2	1 =npublished
		Other: 3	photocopy/scan: 3	2 = unpublished
		Asia: 4	mixed or unknown: 4

## Sheet: Effect sizes Het v Hom_WOMEN
Reference	Sexual Orientation comparison	Geographical location	Digit measurement (Direct vs scan/photocopy)	Published vs unpublished	ExcHetWomen_Mean_R	ExcHetWomen_SD_R	ExcHetWomen_n_R	ExcHomWomen_Mean_R	ExcHomWomen_SD_R	ExcHomWomen_n_R	Cohen's d_R	Hedge's g_R	Hedge's g to match Grimbos	ExcHetWomen_Mean_L	ExcHetWomen_SD_L	ExcHetWomen_n_L	ExcHomWomen_Mean_L	ExcHomWomen_SD_L	ExcHomWomen_n_L	Cohen's d_L	Hedge's g_L	Hedge's g to match Grimbos
Aguilar, 2023	Exclusively Straight vs Gay Women	2	3	1	0.9831	0.03	493	0.9858	0.04	80	0.0763675	0.0855164	-0.0855	0.9835	0.03	493	0.9783	0.03	80	-0.173333	-0.173333	0.1733
Hall & Love, 2003	Exclusively Straight vs Gay Women	1	1	1	0.99	0.03	10	0.97	0.03	14	-0.666667	-0.666667	0.6667	1	0.04	10	0.99	0.03	14	-0.282843	-0.290329	0.2803
Hall & Schaeff, 2008	Exclusively Straight vs Gay Women	1	1	1	0.983	0.034	84	0.986	0.035	58	0.0869474	0.0871823	-0.0869	0.989	0.039	84	0.991	0.037	58	0.0526134	0.0523583	-0.0524
Holmes et al 2021	Exclusively Straight vs Gay Women	2	3	1	0.973	0.037	83	0.97	0.035	62	-0.0833012	-0.0829637	0.083	0.975	0.044	82	0.967	0.029	62	-0.214693	-0.208968	0.209
Kraemer et al., 2009	Exclusively Straight vs Gay Women	2	3	1	0.974	0.033	188	0.912	0.025	2	-2.11788	-1.88092	1.8809	0.97	0.035	188	0.9	0.017	2	-2.54419	-2.00408	2.0041
Lippa, 2003	Exclusively Straight vs Gay Women	1	3	1	0.953	0.032	707	0.96	0.034	472	0.212024	0.213317	-0.2133	0.964	0.035	707	0.968	0.037	472	0.111068	0.111689	-0.1117
Lupu et al., 2023	Exclusively Straight vs Gay Women	2	3	1	0.975	0.0274	748	0.969	0.0343	24	-0.193285	-0.217147	0.216	0.973	0.0274	751	0.97	0.0343	24	-0.0966423	-0.108577	0.108
Manning et al., 2007	Exclusively Straight vs Gay Women	3	2	1	0.994	0.051	81229	0.992	0.054	2521	-0.0380797	-0.0391444	0.0391	0.992	0.049	81229	0.99	0.051	2521	-0.039992	-0.0407653	0.0408
Rahman & Wilson, 2003	Exclusively Straight vs Gay Women	2	3	1	0.98	0.02	60	0.95	0.02	60	-1.5	-1.5	0.97	0.98	0.02	60	0.96	0.03	60	-0.784465	-0.784465	0.7845
Rahman, 2005	Exclusively Straight vs Gay Women	2	1	1	0.98	0.03	30	0.96	0.02	29	-0.784465	-0.781831	0.7818	0.97	0.02	30	0.96	0.02	29	-0.5	-0.5	0.5
Rahman & Koerting 2008	Exclusively Straight vs Gay Women	2	1	1	0.98	0.03	35	0.97	0.02	35	-0.392232	-0.392232	0.3922	0.99	0.03	35	0.98	0.02	35	-0.392232	-0.392232	0.3922
Skorska et al., 2021	Exclusively Straight vs Gay Women	4	1	1	0.98	0.03	283	0.98	0.03	59	0	0	0	0.97	0.03	283	0.97	0.03	59	0	0	0
Vásquez-Amézquita et al., 2018	Exclusively Straight vs Gay Women	1	3	1	0.963	0.035	21	0.963	0.029	16	0	0	0
Williams et al., 2000	Exclusively Straight vs Gay Women	1	3	1	0.972	0.034523	146	0.963	0.0292714	164	-0.281205	-0.282559	0.32	0.963	0.0354965	140	0.958	0.0883523	153	-0.0742633	-0.0730938	0.0743
Yule et al., 2014	Exclusively Straight vs Gay Women	1	2	1	0.996	0.06	177	0.999	0.04	106	0.0588348	0.0561689	-0.0588	0.995	0.05	177	0.997	0.05	106	0.04	0.04	-0.04
Skorska & Bogaert, 2013 (unpublished)	Exclusively Straight vs Gay Women	1	1	2	1.021	0.04758	249	0.986	0.19866	107	-0.242304	-0.302315	0.3023	1.017	0.04948	249	0.981	0.19756	107	-0.249981	-0.310968	0.311
Swift-Gallant & Breedlove (unpublished)	Exclusively Straight vs Gay Women	1	3	2	0.994	0.0571	132	0.973	0.0495	95	-0.392999	-0.388493	0.2885	0.979	0.0549	132	0.962	0.0514	95	-0.319676	-0.317961	0.318
Veloso et al., 2024	Het vs nonhet women	3	1	1	0.96	0.04	35	0.96	0.05	50		0	0	0.96	0.04	34	0.96	0.04	50		0	0

## Sheet:  Effect sizes Het v Bi men
Reference	Sexual Orientation comparison	Geographical location	Digit measurement (Direct vs scan/photocopy)	Published vs unpublished	HetMen_Mean_R	HetMen_SD_R	HetMen_n_R	BiMen_Mean_R	BiMen_SD_R	BiMen_n_R	Cohen's d_R	Hedge's g_R	Hedge's g to match Grimbos	HetMen_Mean_L	HetMen_SD_L	HetMen_n_L	BiMen_Mean_L	BiMen_SD_L	BiMen_n_L	Cohen's d_L	Hedge's g_L	Hedge's g to match Grimbos
Li et al., 2016	Heterosexual vs Bisexual men	4	3	1	0.943	0.037	177	0.957	0.038	50	0.3733	0.376141	-0.3761	0.952	0.058	177	0.948	0.039	50	-0.0809362	-0.0734888	0.0735
Lupu et al., 2023	Heterosexual vs Bisexual men	2	3	1	0.962	0.0244	594	0.974	0.0349	34	0.398523	0.478782	-0.477	0.963	0.0228	520	0.978	0.035	34	0.507842	0.632739	-0.362
Manning et al., 2007	Heterosexual vs Bisexual men	3	2	1	0.984	0.049	99217	0.986	0.051	4759	0.039992	0.0407388	-0.0407	0.981	0.03	70	0.988	0.051	4759	0.167308	0.137901	-0.1379
Xu et al., 2019	Heterosexual vs Bisexual men	2	3	1	0.96	0.03	2125	0.97	0.04	27	0.282843	0.331777	-0.3318	0.96	0.03	2128	0.96	0.04	27	0	0	0
Skorska & Bogaert (unpublished)	Heterosexual vs Bisexual men	1	1	2	1.011	0.03426	217	0.945	0.27523	40	-0.33653	-0.588447	0.5884	1.014	0.033	217	0.944	0.27586	40	-0.356319	-0.624575	0.6246
Leinung (unpublished)	Heterosexual vs Bisexual men	1	4	2	0.978	0.02761	53	0.986	0.02688	9	0.293606	0.290763	-0.2908	0.973	0.02874	53	0.987	0.0318	9	0.461914	0.480002	-0.48
VanderLaan (unpublished)	Heterosexual vs Bisexual men	1	1	2	0.9714	0.039	72	0.9738	0.04	20	0.0607546	0.0612038	-0.0612	0.9713	0.035	72	0.9644	0.046	20	-0.168821	-0.183553	0.1836
Swift-Gallant & Breedlove (unpublished)	Heterosexual vs Bisexual men	1	3	2	0.959	0.0591	96	0.962	0.0511	46	0.0543036	0.052955	-0.0543	0.954	0.0584	96	0.95	0.0573	46	-0.0691412	-0.0689077	0.0689
Richards et al., 2020	Heterosexual vs Bisexual men	1	2	1										0.979	0.041	17	0.995	0.056	16			-0.328
Schipper (unpublished)	Heterosexual vs Bisexual men	1	3	2	0.951	0.03	107	0.942	0.001	2			0.301

## Sheet: Effect sizes Het v Bi women
Reference	Sexual Orientation comparison	Geographical location	Digit measurement (Direct vs scan/photocopy)	Published vs unpublished	HetWomen_Mean_R	HetWomen_SD_R	HetWomen_n_R	BiWomen_Mean_R	BiWomen_SD_R	BiWomen_n_R	Cohen's d_R	Hedge's g_R	Hedge's g to match Grimbos	HetWomen_Mean_L	HetWomen_SD_L	HetWomen_n_L	BiWomen_Mean_L	BiWomen_SD_L	BiWomen_n_L	Cohen's d_L	Hedge's g_L	Hedge's g to match Grimbos
Holmes et al 2021	Heterosexual vs bisexual women	2	3	1	0.973	0.037	83	0.99	0.047	38	0.401924	0.421048	-0.421	0.975	0.044	82	0.99	0.04	38	0.356739	0.350582	-0.3506
Lupu et al., 2023	Heterosexual vs bisexual women	2	3	1	0.975	0.0274	748	0.978	0.0323	116	0.100166	0.10675	-0.106	0.973	0.0274	751	0.974	0.0325	117	0.0332686	0.0355406	-0.036	SEM not SD
Manning et al., 2007	Heterosexual vs bisexual women	3	2	1	0.994	0.051	81229	0.994	0.052	6143	0	0	0	0.992	0.049	81229	0.992	0.05	6143	0	0	0
Skorska et al., 2021	Heterosexual vs bisexual women	4	1	1	0.98	0.03	283	0.98	0.03	53	0	0	0	0.97	0.03	283	0.97	0.03	53	0	0	0
Skorska & Bogaert (unpublished)	Heterosexual vs bisexual women	1	1	2	1.021	0.04758	249	1.022	0.0334	78	0.0243273	0.0224067	-0.0224	1.017	0.04948	249	1.023	0.03745	78	0.136739	0.127906	-0.1279
Del Giudice (unpublished)	Heterosexual vs bisexual women	2	3	2	0.973	0.0299	211	0.936	0.0414	2	-1.02463	-1.23478	1.2348										Only right hand measured
Swift-Gallant & Breedlove (unpublished)	Heterosexual vs bisexual women	1	3	2	0.994	0.0571	132	0.979	0.0564	136	-0.264312	-0.264337	0.2643	0.979	0.0549	132	0.969	0.0579	135	-0.177242	-0.177189	0.1772
Puts & Beedlove (unpublished)	Heterosexual vs bisexual women	1	3	2	0.968	0.0308	252	0.973	0.0323	12	0.158434	0.161999	-0.162	0.972	0.0286	252	0.968	0.0324	12	-0.130894	-0.139035	0.139
Schipper (unpublished)		1	3	2	0.963	0.032	87	0.96	0.027	5			0.094

## Sheet: Effect sizes Het v NH men
Reference	Sexual Orientation comparison	Geographical location	Digit measurement (Direct vs scan/photocopy)	Published vs unpublished	HetMen_Mean_R	HetMen_SD_R	HetMen_n_R	NonHetMen_Mean_R	NonHetMen_SD_R	NonHetMen_n_R	Cohen's d_R	Hedge's g_R	Hedge's g to match Grimbos	HetMen_Mean_L	HetMen_SD_L	HetMen_n_L	NonHetMen_Mean_L	NonHetMen_SD_L	NonHetMen_n_L	Cohen's d_L	Hedge's g_L	Hedge's g to match Grimbos
Apicella et al., 2008 (unpublished)	Het vs non-het men	1	3	2	0.953	0.031	82	0.962	0.018	6	0.355063	0.296084	-0.296	0.953	0.029	80	0.972	0.043	5	0.518075	0.637032	-0.637
Aguilar, 2023	Het vs non-het men	2	3	1	0.9654	0.04	230	0.9828	0.03	125	0.492146	0.472849	-0.4728	0.9699	0.04	230	0.9789	0.04	125	0.225	0.225	-0.225
Kangassalo et al., 2011	Het vs non-het men	2	3	1	0.954	0.03	237	0.967	0.03	63	0.433333	0.433333	-0.4333	0.955	0.04	237	0.965	0.03	63	0.282843	0.262219	-0.2622
Li et al., 2016	Het vs non-het men	4	3	1	0.943	0.037	177	0.9591	0.1458	171	0.151367	0.152534	-0.1525	0.952	0.058	177	0.9586	0.051	171	0.120852	0.120718	-0.1207
Lupu et al., 2023	Het vs non-het men	2	3	1	0.962	0.0244	594	0.9761	0.0407	109	−0.514	−0.513	-0.513	0.963	0.0228	520	0.9753	0.0473	101	0.331277	0.435608	-0.435
Manning & Robinson, 2003	UK: Het vs non-het men	2	4	1	0.984	0.0354	78	0.973	0.0294	54	0.333	0.331	0.331	0.985	0.0354	78	0.97	0.0369	54	-0.414848	-0.416446	0.414
Manning & Robinson, 2003	Multi-ethnic: Het vs non-het men	2	4	1	0.963	0.042	110	0.971	0.0317	63	−0.207	−0.206	-0.206	0.964	0.042	110	0.968	0.0317	63	0.107503	0.103668	-0.104
Manning et al., 2007	Het vs non-het men	3	2	1	0.984	0.049	99217	0.986	0.0505	10550	0.0401964	0.040695	-0.0407	0.984	0.048	99217	0.9875	0.0488	10550	0.0723116	0.0727992	-0.0723
McFadden & Shubel, 2002	Het vs non-het men	1	3	1	0.949107	0.0618	60	0.959821	0.0355	35	−1.497	−1.484	-0.28	0.941441	0.0618	60	0.959459	0.0414	35	0.342558	0.326278	-0.33
Robinson & Manning, 2000	Het vs non-het men	2	4	1	0.98	0.04	88	0.97	0.03	88	-0.282843	-0.282843	0.2828	0.98	0.04	88	0.96	0.03	88	-0.565685	-0.565685	0.5657
Xu and Zheng, 2016	Het vs non-het men	4	2	1	0.95	0.059	95	0.9595	0.0558	214	0.165441	0.167257	-0.1673	0.945	0.06	95	0.9616	0.0546	214	0.289382	0.294805	-0.2948
Xu et al., 2019	Het vs non-het men	2	3	1	0.96	0.03	2125	0.9796	0.0352	52	0.599324	0.650467	-0.6505	0.96	0.03	2128	0.9647	0.0306	51	0.155108	0.156594	-0.1566
Yule et al., 2014	Het vs non-het men	1	2	1	0.989	0.06	86	0.972	0.04	26	-0.333397	-0.303115	0.3031	0.987	0.05	86	0.978	0.05	26	-0.18	-0.18	0.18
Skorska & Bogaert (unpublished)	Het vs non-het men	1	1	2	1.011	0.03426	217	0.9864	0.1718	197	-0.198591	-0.203198	0.2032	1.014	0.033	217	0.987	0.1714	197	-0.218758	-0.223861	0.2239
Kyselicová (unpublished)	Het vs non-het men	3	3	2	0.946	0.0358	27	0.947	0.0315	5	0.0296572	0.0283632	-0.0297	0.966	0.0457	27	0.987	0.0151	5	0.617047	0.489508	-0.4895
Leinung (unpublished)	Het vs non-het men	1	3	2	0.978	0.02761	53	0.979	0.0248	40	0.0381059	0.0378182	-0.0381	0.973	0.02874	53	0.9824	0.0287	40	0.327298	0.327265	-0.3273
Del Giudice (unpublished)	Het vs non-het men	2	3	2	0.962	0.0291	218	0.952	0.0215	4	-0.390873	-0.344712	0.3447
Schwarz et al. (unpublished)	Het vs non-het men	2	3	2	0.962	0.0279	94	0.964	0.0334	39	0.0649918	0.0675657	-0.0676	0.967	0.0298	94	0.986	0.0107	39	0.848633	0.737537	-0.7375
Rahman (unpublished)	Het vs non-het men	2	4	2	1.022	0.067	19	1.008	0.024	20	-0.278198	-0.281148	0.2811	1.016	0.034	19	1.008	0.028	20	-0.256865	-0.257533	0.2575
VanderLaan (unpublished)	Het vs non-het men	1	1	2	0.9714	0.039	72	0.9698	0.0391	223	-0.0409731	-0.0409461	0.0409	0.9713	0.035	72	0.9706	0.0405	223	-0.018494	-0.0178398	0.0178
Swift-Gallant & Breedlove (unpublished)	Het vs non-het men	1	3	2	0.959	0.0591	96	0.9605	0.0531	195	0.0266998	0.0272013	-0.0272	0.954	0.0584	96	0.9538	0.0529	194	-0.00358951	-0.00365128	0.0037
Hiraishi et al., 2012	Het vs non-het men	4	3	1	0.95	0.0283	4	0.955	0.0129	4	0.227355	0.227355	-0.2274	0.922	0.035	4	0.938	0.034	4	0.463719	0.463719	-0.4637
Hall & Schaeff, 2008	Exclusively Straight vs gay men	1	1	1	0.967	0.037	50	0.971	0.038	49	0.106657	0.106672	-0.1067	0.958	0.043	50	0.976	0.039	49	0.438503	0.438283	-0.4383
Hönekopp et al., 2006	Exclusively Straight vs gay men	2	3	1	0.969	0.028	79	0.973	0.026	95	0.148047	0.148559	-0.1486	0.965	0.034	79	0.963	0.028	95	-0.0642161	-0.0647966	0.0648
Kraemer et al., 2009	Exclusively Straight vs gay men	2	3	1	0.954	0.032	162	0.959	0.041	13	0.135957	0.152885	-0.1529	0.954	0.033	162	0.951	0.036	13	-0.0868744	-0.0903156	0.0903
Lippa, 2003	Exclusively Straight vs gay men	1	3	1	0.937	0.031	351	0.948	0.035	461	0.332723	0.330028	-0.3261	0.948	0.035	351	0.962	0.034	461	0.405754	0.406555	-0.31
Rahman & Wilson, 2003	Exclusively Straight vs gay men	2	3	1	0.97	0.03	60	0.96	0.03	60	-0.333333	-0.333333	0.3333	0.96	0.03	60	0.96	0.03	60	0	0	0
Rahman, 2005	Exclusively Straight vs gay men	2	1	1	0.96	0.02	30	0.94	0.02	31	-1	-1	1	0.96	0.03	30	0.96	0.03	31	0	0	0
Rahman & Koerting 2008	Exclusively Straight vs gay men	2	1	1	0.97	0.03	35	0.97	0.03	35	0	0	0	0.98	0.02	35	0.97	0.03	35	-0.392232	-0.392232	0.3922
Skorska et al., 2021	Exclusively Straight vs gay men	4	1	1	0.96	0.03	284	0.97	0.03	203	0.333333	0.333333	-0.333	0.96	0.03	284	0.97	0.03	203	0.333333	0.333333	-0.3333
Vásquez-Amézquita et al., 2018	Exclusively Straight vs gay men	1	3	1	0.944	0.029	23	0.938	0.023	18	-0.229248	-0.225973	0.226
Voracek et al., 2005	Exclusively Straight vs gay men	2	3	1	0.969	0.028	79	0.973	0.026	95	0.148047	0.148559	-0.1486	0.965	0.034	79	0.963	0.028	95	-0.0642161	-0.0647966	0.0648
Williams et al., 2000	Exclusively Straight vs gay men	1	3	1	0.955	0.0386	108	0.955	0.0380419	277	0	0	0	0.952	0.0549308	108	0.959	0.0423311	271	0.142749	0.151328	-0.1513
Watts et al., 2018	Het vs non-het men	2	3	1			14			14	-0.531	-0.5166	-0.5166
McIntyre, 2005	Het vs non-het men	1	3	1			7			64		-0.19	-0.19			7			64
Miller et al., 2008	Het vs non-het men	3	3	1			48			51		-0.23	-0.23			48			51		0.05	0.05
Smith et al., 2009	Het vs non-het men	1	3	1			128		0.029	75		-0.18	-0.18			128			75		-0.35	-0.35
Wallien et al., 2008	Het vs non-het men	2	3	1	0.957	0.038	53	0.952		39	0.147925	0.144979	0.1479	0.964	0.04	55	0.967	0.035	38	0.079823	0.078851	-0.0789
Ellis et al., 2013	Het vs non-het men	1	2	1			562.5	0.104		562.5	0.209	0.20886	-0.2089
Ellis et al., 2015	Het vs non-het men	1	2	1			839.5	0.081		839.5	0.163	0.162927	-0.1629
Putz et al., 2004	Het vs non-het men	1	3	1			109.5	0.021		109.5	0.042	0.0418547	-0.0419			109.5	-0.125		109.5	-0.252	-0.251128	-0.2511
Kraemer et al., 2006	Het vs non-het men	2	3	1			87	0.061		87	-0.122	0.121467	-0.1215			87	0.09		87	-0.181	0.18021	-0.1802
Levin et al., 2023	Het vs non-het men	1	3	1			104.5			104.5	0.109944		0.109944
Richards et al., 2020		1		1										0.979	0.041	17	1.003	0.065	30			-0.4165
Schipper (unpublished)		1		2	0.951	0.03	107	0.962	0.02	8	0.4315	0.3731	-0.3731

## Sheet: Effect sizes Het v NH women
Reference	Sexual Orientation comparison	Geographical location	Digit measurement (Direct vs scan/photocopy)	Published vs unpublished	HetWomen_Mean_R	HetWomen_SD_R	HetWomen_n_R	NonHetWomen_Mean_R	NonHetWomen_SD_R	NonHetWomen_n_R	Cohen's d_R	Hedge's g_R	Hedge's g to match Grimbos	HetWomen_Mean_L	HetWomen_SD_L	HetWomen_n_L	NonHetWomen_Mean_L	NonHetWomen_SD_L	NonHetWomen_n_L	Cohen's d_L	Hedge's g_L	Hedge's g to match Grimbos
Aguilar, 2023	Het vs non-het women	2	3	1	0.9831	0.03	493	0.9844	0.03	212	0.0433333	0.0433333	-0.0433	0.9835	0.03	493	0.9775	0.03	212	-0.2	-0.2	0.2
Holmes et al 2021	Het vs non-het women	2	3	1	0.973	0.037	83	0.9776	0.0396	100	0.120035	0.119655	-0.9776	0.975	0.044	82	0.9757	0.0332	100	0.0179598	0.0182114	-0.0182
Kangassalo et al., 2011	Het vs non-het women	2	3	1	0.968	0.03	400	0.976	0.04	73	0.226274	0.252101	-0.976	0.973	0.03	400	0.976	0.03	73	0.1	0.1	-0.1
Lupu et al., 2023	Het vs non-het women	2	3	1	0.975	0.0274	748	0.9765	0.0437	140	0.0411272	-0.049	-0.049	0.973	0.0274	751	0.9733	0.0439	141	0.00819848	0.00980675	-0.0098
Manning et al., 2007	Het vs non-het women	3	2	1	0.994	0.051	81229	0.986	0.0505	10550	-0.157634	-0.157039	0.157	0.992	0.049	81229	0.9875	0.0488	10550	-0.0920243	-0.0918798	0.0919
McFadden & Shubel, 2002	Het vs non-het women	1	3	1	0.980357	0.055	62	0.960714	0.054	29	-0.360404	-0.359185	0.51	0.965882	0.1262	62	0.958824	0.0377	29	-0.0757925	-0.0662194	0.095
Skorska et al., 2021	Het vs non-het women	3	1	1	0.98	0.03	283	0.98	0.03	112	0	0	0	0.97	0.03	283	0.97	0.03	112	0	0	0
Yule et al., 2014	Het vs non-het women	1	2	1	0.996	0.06	177	0.999	0.04	106	0.0588348	0.0561689	-0.0562	0.995	0.05	177	0.997	0.05	106	0.04	0.04	-0.04
Skorska & Bogaert (unpublished)	Het vs non-het women	1	1	2	1.021	0.04758	249	1.0012	0.129	185	-0.203654	-0.216197	0.2162	1.017	0.04948	249	0.9987	0.1301	185	-0.185932	-0.197165	0.1972
Schwarz et al. (unpublished)	Het vs non-het women	2	3	2	0.973	0.0265	94	0.962	0.00287	2	-0.583619	-0.417294	0.4173	0.989	0.00939	94	0.982	0.00915	2	-0.755061	-0.745674	0.7457
Swift-Gallant & Breedlove (unpublished)	Het vs non-het women	1	3	2	0.994	0.0571	132	0.9765	0.0536	231	-0.316012	-0.318785	0.3188	0.979	0.0549	132	0.9661	0.0552	230	-0.234332	-0.234158	0.2343
Hiraishi et al., 2012	Het vs non-het women	4	3	1	0.946	0.0292	8	0.936	0.0262	8	-0.360483	-0.360483	0.3605	0.959	0.0331	8	0.938	0.0167	8	-0.801054	-0.801054	0.8011
Tortorice, 2002	Het vs non-het women	1	3	1	0.975854	0.023394	23	0.9567	0.0278	21	-0.745535	-0.748586	0.7486	0.977575	0.02642	23	0.9626	0.0147	21	-0.70046	-0.69183	0.6918
Hall & Love, 2003	Exclusively Straight vs Gay Women	1	1	1	0.99	0.03	10	0.97	0.03	14	-0.666667	-0.666667	0.6667	1	0.04	10	0.99	0.03	14	-0.282843	-0.290329	0.2903
Hall & Schaeff, 2008	Exclusively Straight vs Gay Women	1	1	1	0.983	0.034	84	0.986	0.035	58	0.0869474	0.0871823	-0.0872	0.989	0.039	84	0.991	0.037	58	0.0526134	0.0523583	-0.0526
Kraemer et al., 2009	Exclusively Straight vs Gay Women	2	3	1	0.974	0.033	188	0.973	0.0394	16	-0.027517	-0.0298354	0.03	0.97	0.035	188	0.973	0.024	16	0.0999722	0.0874518	-0.087
Lippa, 2003	Exclusively Straight vs Gay Women	1	3	1	0.953	0.032	707	0.96	0.034	472	0.212024	0.213317	-0.2119	0.964	0.035	707	0.968	0.037	472	0.111068	0.111689	-0.111
Rahman & Wilson, 2003	Exclusively Straight vs Gay Women	2	3	1	0.98	0.02	60	0.95	0.02	60	-1.5	-1.5	0.97	0.98	0.02	60	0.96	0.03	60	-0.784465	-0.784465	0.56
Rahman, 2005	Exclusively Straight vs Gay Women	2	1	1	0.98	0.03	30	0.96	0.02	29	-0.784465	-0.781831	0.7818	0.97	0.02	30	0.96	0.02	29	-0.5	-0.5	0.5
Rahman & Koerting 2008	Exclusively Straight vs Gay Women	1	1	1	0.98	0.03	35	0.97	0.02	35	-0.392232	-0.392232	0.3922	0.99	0.03	35	0.98	0.02	35	-0.392232	-0.392232	0.3922
Vásquez-Amézquita et al., 2018	Exclusively Straight vs Gay Women	1	3	1	0.963	0.035	21	0.963	0.029	16	0	0	0
Williams et al., 2000	Exclusively Straight vs Gay Women	1	3	1	0.972	0.034523	140	0.963	0.0292714	153	-0.281205	-0.282238	-0.2822	0.963	0.0354965	140	0.958	0.0883523	153	-0.0742633	-0.0730938	0.03
Puts & Beedlove (unpublished)	Het vs non-het women	1	3	2	0.968	0.0308	252	0.970154	0.0298154	13	0.0710566	0.0700307	-0.07	0.972	0.0286	252	0.966462	0.0299077	13	-0.189277	-0.193241	0.1932
Watts et al., 2018	Het vs non-het women	2	3	1			18			18	-0.403	-0.3935	0.3935			18			18	-0.6443	-0.6291	0.6291
McIntyre, 2005	Het vs non-het women	1	3	1			16			42		0.13	0.13
Miller et al., 2008	Het vs non-het women	3	3	1			41			27		-0.08	-0.08			41			27		0.03	0.03
van Anders & Hampson, 2005	Het vs non-het women	3	3	1			77			20		-0.04	-0.04			77			20		-0.29	-0.29
Ellis et al., 2013	Het vs non-het women	1	2	1			1112.5	-0.025		1112.5	-0.05	-0.0499666	-0.05
Ellis et al., 2015	Het vs non-het women	1	2	1			1445	-0.021		1445	-0.042	-0.0419719	-0.04
Putz et al., 2004	Het vs non-het women	1	3	1			60			60	-0.191	-0.189783	0.72			60	-0.161		60	-0.326	-0.323924	1.23
Kraemer et al., 2006	Het vs non-het women	2	3	1			188			2	0.337	0.335617	1.87			92.5	0.113		92.5	0.227	0.226068	1.97
Levin et al., 2023	Het vs non-het women	1	3	1			104.5			104.5	η2: 0.002	0.0446589	0.0445
Veloso et al., 2024	Het vs nonhet women	3	1	1	0.96	0.04	35	0.96	0.05	50		0	0	0.96	0.04	34	0.96	0.04	50		0	0
Schipper (unpublished)	Het vs nonhet women	1	3	2	0.963	0.032	87	0.961	0.024	6			0.0632

## Sheet: Effect sizes Het v Het
Reference	HetMen_Mean_R	HetMen_SD_R	HetMen_n_R	HetWomen_Mean_R	HetWomen_SD_R	HetWomen_n_R	Hedge's g_R	HetMen_Mean_L	HetMen_SD_L	HetMen_n_L	HetWomen_Mean_L	HetWomen_SD_L	HetWomen_n_L	Hedge's g_L
Aguilar, 2023	0.9654	0.04	230	0.9831	0.03	493	-0.5	0.9699	0.04	230	0.9835	0.03	493	-0.421
Kangassalo et al., 2011	0.954	0.03	237	0.968	0.03	400	-0.467	0.955	0.04	237	0.973	0.03	400	-0.529
Lupu et al., 2023	0.962	0.0244	594	0.975	0.0274	748	-0.5	0.963	0.0228	520	0.973	0.0274	751	-0.39
Manning et al., 2007	0.984	0.049	99217	0.994	0.051	81229	-0.2	0.984	0.048	99217	0.992	0.049	81229	-0.167
McFadden & Shubel, 2002	0.949107	0.0618	60	0.980357	0.055	62	-0.52	0.941441	0.0618	60	0.965882	0.1262	62	-0.26
Yule et al., 2014	0.989	0.06	86	0.996	0.06	177	-0.116	0.987	0.05	86	0.995	0.05	177	-0.16
Skorska & Bogaert (unpublished)	1.011	0.03426	217	1.021	0.04758	249	-0.235	1.014	0.033	217	1.017	0.04948	249	-0.07
Schwarz et al. (unpublished)	0.962	0.0279	94	0.973	0.0265	94	-0.402	0.967	0.0298	94	0.989	0.00939	94	-0.993
Swift-Gallant & Breedlove (unpublished)	0.959	0.0591	96	0.994	0.0571	132	-0.603	0.954	0.0584	96	0.979	0.0549	132	-0.444
Hiraishi et al., 2012	0.95	0.0283	4	0.946	0.0292	8	0.138	0.922	0.035	4	0.959	0.0331	8	-1.1
Hall & Schaeff, 2008	0.967	0.037	50	0.983	0.034	84	-0.455	0.958	0.043	50	0.989	0.039	84	-0.765
Kraemer et al., 2009	0.954	0.032	162	0.974	0.033	188	-0.615	0.954	0.033	162	0.97	0.035	188	-0.469
Lippa, 2003	0.937	0.031	351	0.953	0.032	707	-0.505	0.948	0.035	351	0.964	0.035	707	-0.457
Rahman & Wilson, 2003	0.97	0.03	60	0.98	0.02	60	-0.392	0.96	0.03	60	0.98	0.02	60	-0.784
Rahman, 2005	0.96	0.02	30	0.98	0.03	30	-0.784	0.96	0.03	30	0.97	0.02	30	-0.392
Rahman & Koerting 2008	0.97	0.03	35	0.98	0.03	35	-0.33	0.98	0.02	35	0.99	0.03	35	-0.392
Skorska et al., 2021	0.96	0.03	284	0.98	0.03	283	-0.667	0.96	0.03	284	0.97	0.03	283	-0.333
Vásquez-Amézquita et al., 2018	0.944	0.029	23	0.963	0.035	21	-0.594
Williams et al., 2000	0.955	0.0386	108	0.972	0.034523	146	-0.46	0.952	0.0549308	108	0.963	0.0354965	140	-0.244
Kraemer et al., 2006	0.9539	0.033	175	0.9733	0.034	188	-0.57	0.9536	0.033	175	0.9682	0.035	188	-0.429
Levin et al., 2023			210			329	-0.58
Schipper (unpublished)	0.951	0.03	107	0.963	0.032	87	-0.388
